# Supplementary material for: Compliance with infection prevention and control practices and associated factors among healthcare workers in Tanzania: Experience from a secondary level-referral hospital
Source: PLoS One. 2026 Jun 11;21(6):e0337254. doi: 10.1371/journal.pone.0337254 (PMC13258126; doi:10.1371/journal.pone.0337254)
Supplement: S1 Table — (XLSX) [file pone.0337254.s001.xlsx]

## Sheet: Sheet1
	Compliance with IPC Precautions among healthcare workers (N=195), as measured by the WHO CSPS.
	SP No.	Standard Precautions	Compliance Rate
			Frequency (N=195)	Percentage (%)
		Use of the protective device
	7	I remove PPE in a designated area	163	83.6
	10	I wear gloves when I am exposed to body fluids, blood products, and any excretion of patients	172	88.2
	13	I wear a surgical mask alone or in combination with goggles, a face shield, and an apron whenever there is a possibility of a splash or splatter	116	59.5
	14	My mouth and nose are covered when I wear a mask	157	80.5
	15	I reuse a mask or disposable PPE. *	133	68.2
	16	I wear a gown or apron when exposed to blood, body fluids, or any patient excretion	140	71.8
		Disposal of waste
	17	Waste contaminated with blood, body fluids, secretion, and excretion is placed in red plastic bags irrespective of the patient’s infective status	149	76.4
		of spills and used articles
	18	I decontaminate surfaces and equipment after use	138	70.8
	19	I wear gloves to decontaminate used equipment with visible soils	163	83.6
	20	I clean up spillage of blood or other body fluids immediately with disinfectantsDecontamination	52	78
		Disposal of sharps
	4	I recap used needles after giving an injection*	106	54.4
	5	I put used sharp articles into the sharp boxes	166	85.1
	6	The sharps box is only disposed of when it is full*	70	35.9
		Prevention of cross-infection from person to person
	1	I wash my hands between each patient contact	118	60.5
	2	I only use water for handwashing*	63	32.3
	3	I use alcoholic hand rubs as an alternative if my hands are not visibly soiled	149	76.4
	8	I take a shower in case of extensive splashing, even after I have put on PPE	90	46.2
	9	I cover my wound(s) or lesion(s) with a waterproof dressing before patient contact	151	77.4
	11	I change gloves between each patient contact.	151	77.4
	12	I decontaminate my hands immediately after the removal of gloves	139	71.3
		Overall mean compliance		68.9
		*Negative statements that were scored based on score arrangement from highest to lowest
